# Supplementary material for: Burden, Antibiotic Resistance, and Clonality of Shigella spp. Implicated in Community-Acquired Acute Diarrhoea in Lilongwe, Malawi
Source: Trop Med Infect Dis. 2021 Apr 28;6(2):63. doi: 10.3390/tropicalmed6020063 (PMC8167763; doi:10.3390/tropicalmed6020063)
Supplement: Supplementary file 1 [file tropicalmed-06-00063-s001.zip]

Archive with 1 entries (1 files):
- tropicalmed-1160642-supplementary.pdf
